# Supplementary material for: Ocellatuperoxides A–F, Uncommon Anti-Tumoral γ-Pyrone Peroxides from a Photosynthetic Mollusk Placobranchus ocellatus
Source: Mar Drugs. 2022 Sep 21;20(10):590. doi: 10.3390/md20100590 (PMC9605225; doi:10.3390/md20100590)
Supplement: Supplementary file 1 [file marinedrugs-20-00590-s001.zip]

Archive with 1 entries (1 files):
- marinedrugs-1909523-supplementary.pdf
